# Supplementary material for: The effect of finding relationships, using variables, drawing diagrams and simplification strategies on the development of formulating skills
Source: Front Psychol. 2026 Feb 3;17:1722584. doi: 10.3389/fpsyg.2026.1722584 (PMC12910482; doi:10.3389/fpsyg.2026.1722584)
Supplement: Supplementary file 1 [file Data_Sheet_1.xlsx]

## Sheet: Sayfa1
Group	Gender	Pre-Q1	Pre-Q2	Pre-Q3	Pre-Q4	Pre-Q5	Pre-Q6	Pre-Q7	Pre-Q8	Pre-Q9	Pre-Q10	Pre-Q11	Pre-Q12	Pre-Q13	Pre-Q14	Pre-Q15	Post-Q1	Post-Q2	Post-Q3	Post-Q4	Post-Q5	Post-Q6	Post-Q7	Post-Q8	Post-Q9	Post-Q10	Post-Q11	Post-Q12	Post-Q13	Post-Q14	Post-Q15
1	2	1	1	0	1	1	1	1	0	0	1	0	1	0	0	0	1	1	0	1	1	1	1	1	0	1	0	1	1	0	1
1	1	1	0	0	1	0	1	0	1	0	1	0	0	1	0	0	1	1	0	1	0	1	0	1	0	1	0	1	1	0	1
1	2	1	0	0	1	0	1	0	1	1	0	0	1	0	1	1	1	1	0	1	0	1	0	1	1	0	0	1	0	1	1
1	1	0	0	0	1	0	1	0	1	0	0	0	1	0	1	1	1	1	0	1	0	1	0	1	0	0	0	1	0	1	1
1	2	1	1	0	1	0	1	0	1	1	0	0	0	0	1	1	1	1	0	1	0	1	0	1	1	0	0	0	1	1	1
1	2	1	1	0	1	1	1	0	1	1	1	0	0	0	1	1	1	1	0	1	1	1	1	1	1	1	0	1	0	1	1
1	1	1	1	0	1	0	0	0	1	0	0	0	0	1	1	1	1	1	0	1	0	1	0	1	0	0	0	1	1	1	1
1	1	1	1	0	1	1	1	0	0	0	0	0	1	0	0	0	1	1	0	1	1	1	0	1	0	0	0	1	0	0	1
1	1	1	1	0	1	1	1	0	0	0	1	0	1	0	0	1	1	1	0	1	1	1	0	1	0	1	0	0	1	1	1
1	2	1	1	0	1	0	1	0	0	0	0	0	1	1	0	0	1	1	0	1	0	1	0	0	0	0	0	1	1	1	1
1	2	1	1	0	1	1	1	0	0	0	0	0	1	0	1	0	1	1	0	1	1	1	0	1	0	1	0	1	1	1	1
1	2	1	1	0	1	1	1	0	0	1	0	0	1	0	0	1	1	1	0	1	1	1	0	0	1	0	0	1	1	0	1
1	2	1	1	0	1	1	0	0	1	0	0	0	1	0	1	1	1	1	0	1	1	0	0	1	0	0	0	1	1	1	1
1	2	1	1	0	0	1	1	0	1	0	0	0	0	1	0	0	1	1	0	0	1	1	0	1	0	0	0	0	1	0	1
1	1	1	1	0	0	1	1	0	1	0	0	0	0	1	0	0	1	1	0	1	1	1	0	1	0	0	0	1	1	1	1
1	1	1	1	0	1	1	1	0	0	0	0	0	0	1	0	0	1	1	0	1	1	1	0	1	0	1	0	1	1	1	1
1	1	1	1	0	0	0	0	0	1	0	0	0	1	1	0	0	1	1	0	1	0	0	0	1	0	0	0	0	1	0	0
1	2	1	1	0	1	1	1	0	0	0	0	0	1	1	0	0	1	1	0	1	1	1	0	1	0	1	0	1	1	1	1
1	2	1	1	0	1	0	1	0	0	0	0	0	0	1	0	0	1	1	0	1	0	1	0	0	0	0	0	0	0	1	1
1	1	0	0	0	1	1	1	0	1	0	0	0	0	1	0	0	1	0	0	1	1	1	0	1	0	0	0	0	1	0	0
1	1	1	1	0	1	1	0	0	0	0	1	0	1	0	1	1	1	1	0	1	1	0	0	0	0	1	0	1	0	1	1
1	1	1	1	0	1	1	0	0	0	0	0	0	0	1	0	0	1	1	0	1	1	0	0	0	0	0	0	0	1	0	0
1	1	1	1	0	1	1	0	0	1	1	0	0	0	0	0	0	1	1	0	1	1	0	0	1	1	0	0	0	0	0	0
1	2	1	0	0	1	0	1	0	1	0	0	0	0	0	0	0	1	1	0	1	0	1	0	1	0	0	0	1	0	0	0
1	2	1	1	0	1	0	0	0	0	0	0	0	1	0	0	0	1	1	0	1	0	0	0	1	0	0	0	1	0	1	1
1	2	1	1	0	1	0	0	0	1	0	0	0	0	0	0	0	1	1	0	1	0	1	0	1	0	0	0	0	0	1	1
2	2	1	1	0	1	1	1	0	1	1	1	0	1	0	0	0	1	1	0	1	1	1	0	1	1	1	0	1	0	0	0
2	1	1	1	0	1	0	1	0	1	0	1	0	0	0	0	0	1	1	0	1	0	1	0	1	0	1	0	0	1	0	0
2	1	1	1	0	0	1	1	0	0	0	0	0	0	1	0	0	1	1	0	0	1	1	0	0	0	0	0	0	0	1	0
2	1	1	0	0	0	0	0	0	0	0	0	0	0	0	1	0	1	1	0	0	0	0	0	0	0	0	0	0	0	1	0
2	2	1	0	1	1	1	1	0	0	0	0	0	0	0	0	0	1	1	0	1	1	1	0	0	0	0	0	0	0	1	1
2	1	1	0	0	1	1	1	0	0	0	0	0	0	0	0	0	1	0	0	1	1	1	0	1	0	0	0	0	0	1	1
2	2	1	0	0	1	0	1	0	0	0	0	0	1	1	1	1	1	1	0	1	0	1	0	0	0	0	0	1	0	1	1
2	2	1	1	0	0	0	1	0	1	0	1	0	1	0	0	0	1	1	0	0	0	1	0	1	0	0	0	0	1	0	1
2	1	1	1	0	1	0	1	0	1	0	0	0	1	0	0	0	1	1	0	1	0	1	0	0	0	0	0	1	1	0	0
2	2	1	0	0	1	0	1	0	0	0	1	0	1	1	1	0	1	1	0	1	0	1	0	0	0	0	0	1	1	0	0
2	2	1	0	0	0	0	0	0	0	0	0	0	1	1	1	1	1	0	0	1	0	0	0	0	0	0	0	1	0	1	1
2	1	1	0	0	1	1	0	0	1	0	1	0	0	0	0	1	1	1	0	1	1	1	0	1	0	0	0	0	0	0	0
2	1	1	0	0	1	0	0	0	0	1	1	0	1	0	1	1	1	1	0	1	0	1	0	1	0	0	0	1	0	1	1
2	1	1	1	0	1	1	1	0	1	0	0	0	1	0	0	0	1	1	0	1	1	1	0	1	0	0	0	1	0	0	0
2	1	1	0	0	1	1	0	0	1	0	1	0	1	1	0	0	1	0	0	1	1	0	0	1	0	1	0	1	1	0	0
2	2	1	0	0	0	1	1	0	1	0	1	1	1	0	0	0	1	1	0	0	1	1	0	1	0	1	0	1	0	0	0
2	2	1	1	0	1	1	1	0	1	0	1	0	0	1	0	1	1	1	0	1	1	1	0	1	0	1	0	0	0	1	1
2	2	1	1	0	1	1	1	0	1	0	1	0	1	1	0	1	1	1	0	1	1	1	0	1	0	1	0	1	0	0	0
2	1	1	1	0	0	1	1	1	1	1	0	0	0	0	0	0	1	1	0	0	1	1	0	1	1	0	0	0	1	0	0
2	1	1	1	0	1	1	0	0	1	1	0	0	1	0	1	1	1	1	0	1	1	1	0	1	1	0	0	1	0	1	1
2	1	1	1	0	1	1	0	1	1	0	1	0	1	0	0	0	1	1	0	1	1	0	1	1	0	1	0	1	0	0	0
2	1	1	1	0	1	0	0	0	0	0	1	0	0	0	1	0	1	1	0	1	0	0	0	0	0	1	0	0	1	1	0
2	2	1	0	0	1	1	1	0	1	0	1	0	1	1	0	0	1	0	0	1	1	1	0	1	0	1	0	1	1	0	0
2	1	1	1	0	1	0	1	0	0	0	0	0	1	0	0	0	1	1	0	1	0	1	0	0	0	0	0	1	0	0	0
2	1	1	0	0	1	0	0	0	1	0	1	1	1	0	0	0	1	0	0	1	0	0	0	1	0	1	1	1	0	0	0
2	2	1	1	0	1	0	0	0	1	0	0	0	0	0	1	1	1	1	0	1	0	1	0	1	0	0	0	0	0	1	1
